# Supplementary material for: Labor Market Outcomes of People with HIV Pre- and Post-Diagnosis in the Netherlands
Source: Nat Commun. 2026 Jan 28;17:1110. doi: 10.1038/s41467-025-67799-x (PMC12855923; doi:10.1038/s41467-025-67799-x)
Supplement: Supplementary file 4 — Source data [file 41467_2025_67799_MOESM4_ESM.xlsx]

## Sheet: Figure 1a
	Matched controls	PWH overall
	Share employed for at least 1 month	Share employed for at least 1 month
-7	0.784312	0.768624
-6	0.778607	0.759899
-5	0.773121	0.754027
-4	0.76495	0.749329
-3	0.755587	0.739429
-2	0.743775	0.724329
-1	0.732819	0.719128
0	0.720825	0.696141
1	0.712213	0.669637
2	0.701182	0.65268
3	0.691056	0.644401
4	0.682679	0.63604
5	0.6719	0.628082
6	0.661199	0.61999
7	0.651213	0.612718

## Sheet: Figure 1b
	Matched controls non-late	Matched controls late	PWH non-late	PWH late
	Share employed for at least 1 month	Share employed for at least 1 month	Share employed for at least 1 month	Share employed for at least 1 month
-7	0.801171	0.761651	0.787739	0.745727
-6	0.797289	0.753939	0.78435	0.731555
-5	0.789834	0.750479	0.776956	0.72697
-4	0.782501	0.741559	0.772643	0.721551
-3	0.772797	0.73218	0.758472	0.71905
-2	0.759304	0.721759	0.744917	0.70321
-1	0.749846	0.709587	0.735675	0.699458
0	0.739302	0.696015	0.720887	0.665694
1	0.730854	0.687238	0.700952	0.628698
2	0.720541	0.67505	0.679656	0.616412
3	0.709283	0.666471	0.676257	0.600304
4	0.702496	0.655138	0.662722	0.599669
5	0.69157	0.643491	0.651843	0.59466
6	0.680589	0.63337	0.635803	0.594282
7	0.67115	0.622256	0.627304	0.592934

## Sheet: Figure 1c
	Overall
	Employed at least 1 month
-7	-0.000184
	-0.00553
-6	-0.00319
	-0.00528
-5	-0.0031
	-0.00494
-4	-0.000997
	-0.00462
-3	-0.00222
	-0.00417
-2	-0.00648
	-0.00344
0	-0.0115***
	-0.00348
1	-0.0277***
	-0.0045
2	-0.0337***
	-0.00518
3	-0.0339***
	-0.00581
4	-0.0307***
	-0.00632
5	-0.0294***
	-0.00674
6	-0.0259***
	-0.00731
7	-0.0235**
	-0.00801
Standard errors below ATTs
* p < 0.05, ** p < 0.01, *** p < 0.001

## Sheet: Figure 1d
	Diagnosed late	Not diagnosed late
	Employed at least 1 month	Employed at least 1 month
t-7	-0.00585	0.00377
	-0.00863	-0.00753
t-6	-0.0133	0.00545
	-0.00841	-0.00707
t-5	-0.0111	0.00341
	-0.00787	-0.00662
t-4	-0.00944	0.00579
	-0.00746	-0.00613
t-3	-0.00314	0.000448
	-0.00658	-0.00564
t-2	-0.00822	-0.00218
	-0.00536	-0.00465
t	-0.0219***	-0.00352
	-0.00554	-0.00465
t+1	-0.0469***	-0.0143*
	-0.00727	-0.00598
t+2	-0.0504***	-0.0225***
	-0.0086	-0.00672
t+3	-0.0598***	-0.0177*
	-0.00973	-0.00747
t+4	-0.0544***	-0.0177*
	-0.0103	-0.00829
t+5	-0.0500***	-0.0181*
	-0.0111	-0.00875
t+6	-0.0375**	-0.0226*
	-0.0119	-0.00958
t+7	-0.0270*	-0.0253*
	-0.0131	-0.0105
Standard errors below ATTs
* p < 0.05, ** p < 0.01, *** p < 0.001

## Sheet: Figure 2a
	Matched controls	PWH overall
	Work hours relative to FTE	Work hours relative to FTE
-7	0.634745	0.604632
-6	0.663443	0.624504
-5	0.692977	0.650413
-4	0.71331	0.671476
-3	0.709476	0.669463
-2	0.70241	0.656482
-1	0.69467	0.649775
0	0.685164	0.628123
1	0.679392	0.608795
2	0.670834	0.594746
3	0.662658	0.584999
4	0.65611	0.577794
5	0.647922	0.573725
6	0.638915	0.565416
7	0.630535	0.56211

## Sheet: Figure 2b
	Matched controls non-late	Matched controls late	PWH non-late	PWH late
	Work hours relative to FTE	Work hours relative to FTE	Work hours relative to FTE	Work hours relative to FTE
-7	0.648546	0.621321	0.620888	0.595756
-6	0.681069	0.645051	0.644312	0.610849
-5	0.71182	0.670697	0.668207	0.637442
-4	0.73259	0.689693	0.69045	0.650552
-3	0.728246	0.685663	0.688331	0.650133
-2	0.721306	0.678171	0.676828	0.634076
-1	0.715056	0.668456	0.672594	0.62159
0	0.706152	0.658472	0.654414	0.593554
1	0.70044	0.652707	0.639608	0.567868
2	0.692641	0.642858	0.622057	0.556157
3	0.683457	0.636174	0.614765	0.544624
4	0.678835	0.626479	0.601787	0.54875
5	0.67	0.618688	0.595624	0.543121
6	0.660292	0.60989	0.583165	0.53798
7	0.652593	0.600512	0.578714	0.538669

## Sheet: Figure 2c
	Overall
	Work hours relative to FTE
-5	0.00753
	-0.00491
-4	0.00459
	-0.00425
-3	0.00564
	-0.00368
-2	-0.00108
	-0.00298
0	-0.0139***
	-0.00297
1	-0.0257***
	-0.00394
2	-0.0324***
	-0.00461
3	-0.0369***
	-0.00527
4	-0.0391***
	-0.00571
5	-0.0377***
	-0.00616
6	-0.0397***
	-0.00666
7	-0.0370***
	-0.00736
Standard errors below ATTs
* p < 0.05, ** p < 0.01, *** p < 0.001

## Sheet: Figure 2d
	Diagnosed late	Not diagnosed late
	Work hours relative to FTE	Work hours relative to FTE
t-5	0.0197*	0.00243
	-0.00788	-0.00654
t-4	0.00832	0.00288
	-0.00684	-0.00564
t-3	0.0122*	0.00317
	-0.00587	-0.00494
t-2	0.00361	-0.00288
	-0.00465	-0.00398
t	-0.0196***	-0.0109**
	-0.00463	-0.00404
t+1	-0.0356***	-0.0195***
	-0.00614	-0.00538
t+2	-0.0397***	-0.0286***
	-0.00747	-0.00614
t+3	-0.0474***	-0.0303***
	-0.0086	-0.00697
t+4	-0.0421***	-0.0357***
	-0.00921	-0.00761
t+5	-0.0406***	-0.0357***
	-0.00986	-0.00818
t+6	-0.0365***	-0.0430***
	-0.0106	-0.00892
t+7	-0.0293*	-0.0437***
	-0.0118	-0.00981
Standard errors below ATTs
* p < 0.05, ** p < 0.01, *** p < 0.001

## Sheet: Figure 3a
	Matched controls	PWH overall
	Yearly income from work	Yearly income from work
-7	42183.1	36140.9
-6	43780.4	37414.9
-5	45061.3	38355.6
-4	46270.3	39456.5
-3	47110.3	39891.2
-2	47709.1	39754.8
-1	48095.7	40135.2
0	48058.3	38643.3
1	48502.6	38203.7
2	48686.7	38032.7
3	48699.2	37538.4
4	48777.6	39153.7
5	48760.8	39054.1
6	48977.5	38539.2
7	48677	38670.9

## Sheet: Figure 3b
	Matched controls non-late	Matched controls late	PWH non-late	PWH late
	Yearly income from work	Yearly income from work	Yearly income from work	Yearly income from work
-7	42472.6	42441.7	37250.2	35435.1
-6	44238.9	43755.7	39033.6	36209.4
-5	45729	44656.2	40260.6	36668.1
-4	47141.1	45661	41619.5	37468.1
-3	48170.1	46197	42223.7	37404.9
-2	48932.9	46564.1	41680.4	37733.4
-1	49495.7	46606.8	42699.7	37451.9
0	49530.9	46485.1	41084.5	35857.3
1	50078.5	46808	40856.5	35192.2
2	50584.8	46524.9	40985.6	34351.6
3	50720.5	46326.2	40081.1	34453.7
4	50898.6	46199.4	42051.8	35719.9
5	51135.2	45913.2	41738.4	35862.3
6	51420.4	45909.1	41507.5	34733.6
7	51017.5	45768.3	41918.8	34769.1

[truncated: 6 more sheets: Figure 3c, Figure 3d, Figure 4a, Figure 4b, Figure 4c, Figure 4d]
